# Supplementary material for: Earthworm Powder Mitigates Soybean Meal-Induced Growth Inhibition in Rice Field Eel (Monopterus albus) by Regulating Appetite and Improving Intestinal Health
Source: Biology (Basel). 2026 Mar 11;15(6):456. doi: 10.3390/biology15060456 (PMC13023768; doi:10.3390/biology15060456)
Supplement: Supplementary file 1 [file biology-15-00456-s001.zip]

Archive with 2 entries (2 files):
- QPCR CT.xlsx
- Supplementary Statistical Summary.xlsx
