# Supplementary material for: Earthworm Powder Mitigates Soybean Meal-Induced Growth Inhibition in Rice Field Eel (Monopterus albus) by Regulating Appetite and Improving Intestinal Health
Source: Biology (Basel). 2026 Mar 11;15(6):456. doi: 10.3390/biology15060456 (PMC13023768; doi:10.3390/biology15060456)
Supplement: Supplementary file 1 [file biology-15-00456-s001.zip › QPCR CT.xlsx]

## Sheet: Sheet3
group	agrp	npy	lep	pomc	mc4r	cart
CON	1.38323	1.31969	0.686599	0.770658	0.70038	0.69245
CON	1.35418	1.10261	0.760856	0.546712	0.937815	0.51712
CON	1.30915	1.35077	0.624932	0.678508	0.735122	0.784963
CON	1.04115	1.42274	0.543988	0.592247	0.854559	0.445235
CON	1.47401	1.44477	0.817703	0.639549	0.666153	0.632735
CON	1.4606	1.49417	0.582346	0.570461	0.755884	0.609839
SBM	0.936179	0.725421	1.33681	1.35564	0.710453	0.81611
SBM	0.83542	1.09026	1.00851	0.678508	1.35132	1.09746
SBM	1.04392	1.02596	0.755446	1.01609	0.837393	1.21225
SBM	1.39247	0.88937	1.1284	0.874583	1.02076	0.919348
SBM	0.815822	1.33831	0.91999	0.943278	0.896701	0.963387
SBM	0.976195	0.930677	0.850848	1.13189	1.18337	0.99144
EP	1.74266	1.78981	0.336071	0.360255	0.631822	0.406456
EP	1.69388	1.68995	0.43226	0.289892	0.567479	0.57663
EP	1.87312	1.44477	0.503959	0.325025	0.722993	0.723597
EP	1.54268	1.52667	0.488124	0.482041	0.607873	0.246906
EP	1.70407	1.75233	0.650504	0.529048	0.669545	0.506601
EP	1.76496	1.48842	0.232997	0.403238	0.505088	0.632426

## Sheet: Sheet5
group	VH (um)	GC (unit/root)
CON	589.038	19
CON	597.808	28
CON	510.84	32
CON	565.895	26
CON	557.219	29
CON	561.245	23
SBM	248.145	8
SBM	194.18	5
SBM	201.54	7
SBM	214.622	6
SBM	207.152	5
SBM	211.255	7
EP	529.842	14
EP	235.323	11
EP	345.584	17
EP	370.249	14
EP	365.412	13
EP	369.548	15

## Sheet: Sheet6
group	sod	cat	nrf2	gpx1	gpx8	cla-12	occ	zo-1	zo-2	tnf-α	il-1β	nfkb	tlr-3	tlr-8	il-8	tgf-β1	tgf-β2	tgf-β3
CON	1.55641	1.63915	1.56847	1.36007	1.11883	2.05597	1.8063	1.64896	1.879	0.315506	0.234499	0.716246	0.527575	0.671004	0.241607	1.59198	1.57227	1.70614
CON	1.65297	1.50577	1.25096	1.10701	1.11435	1.64217	1.86507	1.38918	1.49072	0.403061	0.810338	0.298643	0.412504	0.194602	0.625152	1.50555	1.7456	1.99993
CON	1.76555	1.81483	1.46929	1.32102	1.2101	1.357	1.59532	1.45199	1.59489	0.815623	0.387005	0.244085	0.793383	0.351049	0.542613	1.32833	1.3764	1.2853
CON	1.5909	1.37676	1.40159	1.2733	1.16137	1.84565	1.68252	1.55898	1.39602	0.149415	0.321958	0.390186	0.543849	0.289745	0.399072	1.39264	1.83842	1.5947
CON	1.17915	1.23769	1.3535	1.01555	1.09083	2.08421	1.49214	1.73477	1.32433	0.221456	0.605761	0.353385	0.29824	0.235209	0.482011	1.46695	1.58733	1.45753
CON	1.48142	1.46073	1.53757	1.28679	1.1252	1.87834	1.73057	1.71016	1.64897	0.437481	0.411603	0.17591	0.336674	0.541531	0.336366	1.07933	1.51548	1.80562
SBM	1.11561	1.34341	0.864731	1.26532	1.04347	0.766772	0.902236	0.871663	1.08728	1.30478	0.75149	0.773932	0.855824	1.29051	0.988865	1.21969	0.819305	0.78656
SBM	0.955455	0.76666	1.018	1.03423	0.838787	0.926292	1.04478	0.744022	1.21608	0.815914	1.10909	1.29955	1.03426	0.840987	0.852635	0.933829	1.17659	0.996978
SBM	1.02884	0.967043	0.940735	0.937942	0.944343	1.02116	1.20631	1.01867	0.661121	0.912631	0.919629	1.04994	0.64484	0.947214	1.35638	0.963608	0.960055	0.832149
SBM	0.83958	1.14008	1.19898	0.809975	1.16515	1.19774	0.795302	1.13133	0.827798	0.992962	1.32795	0.915526	1.09151	0.776054	1.1881	1.33299	1.31833	1.35024
SBM	1.16356	0.855211	1.0771	1.08363	1.11189	0.98381	1.08457	1.2991	1.28521	1.11911	1.08821	0.825638	0.941002	1.0912	0.777509	0.855937	0.779639	1.1303
SBM	0.896952	0.927597	0.900464	0.868904	0.896363	1.10423	0.966804	0.935216	0.922501	0.854601	0.803637	1.13541	1.43257	1.05403	0.836508	0.693946	0.946079	0.903774
EP	1.14863	1.27834	1.27875	1.05012	1.15351	1.57668	1.33126	1.41668	1.51278	0.718858	0.810524	0.488722	0.971473	0.75369	0.74245	1.14859	1.21921	1.38631
EP	1.21283	1.38814	1.19869	1.11444	1.06618	1.43765	1.44624	1.1217	0.891818	0.6633	0.763515	0.629395	0.789574	0.641579	0.699678	1.17216	1.48713	1.61901
EP	1.25193	1.33731	1.25234	1.1659	1.22136	1.80127	1.20566	1.55267	1.09353	0.331311	0.627626	0.80457	0.848783	0.548495	0.559041	1.09718	1.31803	1.47718
EP	1.37374	1.60607	1.40149	1.31053	1.19997	1.66803	1.15279	1.2273	1.28551	0.530465	0.494251	0.443732	0.639184	0.502591	0.610828	1.5201	1.43674	1.13881
EP	1.41458	1.11216	1.34635	1.14732	1.12675	1.53696	1.3851	1.3343	1.17024	0.649144	0.432265	0.514943	0.706819	0.473067	0.592397	1.40496	1.81223	1.29229
EP	1.3565	1.42861	1.32703	1.28612	1.06802	1.1715	1.28214	1.45199	1.32755	0.483343	0.269154	0.310879	0.92115	0.440307	0.450458	1.29681	0.860349	1.52105
