# Supplementary material for: Earthworm Powder Mitigates Soybean Meal-Induced Growth Inhibition in Rice Field Eel (Monopterus albus) by Regulating Appetite and Improving Intestinal Health
Source: Biology (Basel). 2026 Mar 11;15(6):456. doi: 10.3390/biology15060456 (PMC13023768; doi:10.3390/biology15060456)
Supplement: Supplementary file 1 [file biology-15-00456-s001.zip › Supplementary Statistical Summary.xlsx]

## Sheet: Growth Performance and Feeding 
Descriptives
		N	Mean	Std. Deviation	Std. Error	95% Confidence Interval for Mean		Minimum	Maximum
						Lower Bound	Upper Bound
IBW	FM	3	18.2667	0.06667	0.03849	18.1011	18.4323	18.2	18.33
	SBM	3	18	0.16667	0.09623	17.586	18.414	17.83	18.17
	EP	3	18.0333	0.12019	0.06939	17.7348	18.3319	17.93	18.17
	Total	9	18.1	0.16583	0.05528	17.9725	18.2275	17.83	18.33
FBW	FM	3	42.1786	0.0119	0.00687	42.149	42.2081	42.17	42.19
	SBM	3	30.3429	0.94286	0.54436	28.0007	32.685	29.4	31.29
	EP	3	36.6579	0.72175	0.4167	34.8649	38.4508	35.98	37.42
	Total	9	36.3931	5.16311	1.72104	32.4244	40.3618	29.4	42.19
SR	FM	3	85	15	8.66025	47.7379	122.262	70	100
	SBM	3	85	15	8.66025	47.7379	122.262	70	100
	EP	3	83.3333	3.33333	1.9245	75.0529	91.6138	80	86.67
	Total	9	84.4444	10.769	3.58968	76.1666	92.7223	70	100
WGR	FM	3	130.485	0.48488	0.27995	129.28	131.689	130	130.97
	SBM	3	68.5374	3.67756	2.12324	59.4018	77.673	64.86	72.21
	EP	3	103.301	5.29469	3.05689	90.1484	116.454	98.06	108.64
	Total	9	100.775	27.0845	9.02816	79.9555	121.593	64.86	130.97
SGR	FM	3	1.4944	0.00678	0.00392	1.4775	1.5112	1.49	1.5
	SBM	3	0.932	0.03897	0.0225	0.8351	1.0288	0.89	0.97
	EP	3	1.2666	0.0465	0.02685	1.1511	1.3821	1.22	1.31
	Total	9	1.231	0.24688	0.08229	1.0412	1.4207	0.89	1.5
FCR	FM	3	1.2198	0.01391	0.00803	1.1853	1.2544	1.21	1.23
	SBM	3	1.5547	0.21597	0.12469	1.0182	2.0912	1.34	1.77
	EP	3	1.6161	0.00754	0.00435	1.5974	1.6349	1.61	1.62
	Total	9	1.4636	0.21411	0.07137	1.299	1.6281	1.21	1.77
DFI	FM	3	1.7838	0.02261	0.01305	1.7277	1.84	1.76	1.81
	SBM	3	1.4636	0.14503	0.08373	1.1034	1.8239	1.32	1.61
	EP	3	2.038	0.07716	0.04455	1.8464	2.2297	1.96	2.11
	Total	9	1.7618	0.2627	0.08757	1.5599	1.9638	1.32	2.11
Test of Homogeneity of Variances
		Levene Statistic	df1	df2	Sig.
IBW	Based on Mean	0.778	2	6	0.501
	Based on Median	0.563	2	6	0.597
	Based on Median and with adjusted df	0.563	2	4.599	0.605
	Based on trimmed mean	0.765	2	6	0.506
FBW	Based on Mean	2.243	2	6	0.187
	Based on Median	1.954	2	6	0.222
	Based on Median and with adjusted df	1.954	2	3.805	0.261
	Based on trimmed mean	2.227	2	6	0.189
SR	Based on Mean	1.181	2	6	0.369
	Based on Median	1.181	2	6	0.369
	Based on Median and with adjusted df	1.181	2	4.195	0.392
	Based on trimmed mean	1.181	2	6	0.369
WGR	Based on Mean	1.793	2	6	0.245
	Based on Median	1.717	2	6	0.257
	Based on Median and with adjusted df	1.717	2	3.604	0.299
	Based on trimmed mean	1.788	2	6	0.246
SGR	Based on Mean	1.467	2	6	0.303
	Based on Median	1.432	2	6	0.31
	Based on Median and with adjusted df	1.432	2	3.981	0.34
	Based on trimmed mean	1.465	2	6	0.303
FCR	Based on Mean	4.034	2	6	0.078
	Based on Median	3.568	2	6	0.095
	Based on Median and with adjusted df	3.568	2	2.031	0.216
	Based on trimmed mean	4.008	2	6	0.078
DFI	Based on Mean	1.715	2	6	0.258
	Based on Median	1.633	2	6	0.272
	Based on Median and with adjusted df	1.633	2	3.203	0.324
	Based on trimmed mean	1.711	2	6	0.258

## Sheet: Molecular and Physiological Mec
Descriptives													Descriptives
		N	Mean	Std. Deviation	Std. Error	95% Confidence Interval for Mean		Minimum	Maximum						N	Mean	Std. Deviation	Std. Error	95% Confidence Interval for Mean		Minimum	Maximum
						Lower Bound	Upper Bound												Lower Bound	Upper Bound
GHR	FM	3	3.41	0.07158	0.04133	3.2322	3.5878	3.35	3.49				agrp	FM	6	1.3371	0.15798	0.06449	1.1713	1.5028	1.04	1.47
	SBM	3	1.274	0.11729	0.06772	0.9826	1.5654	1.14	1.36					SBM	6	1	0.21053	0.08595	0.7791	1.2209	0.82	1.39
	EP	3	4.0027	0.33168	0.19149	3.1787	4.8266	3.74	4.38					EP	6	1.7202	0.10803	0.0441	1.6069	1.8336	1.54	1.87
	Total	9	2.8956	1.25584	0.41861	1.9302	3.8609	1.14	4.38					Total	18	1.3524	0.33982	0.0801	1.1834	1.5214	0.82	1.87
PYY	FM	3	527.743	32.1802	18.5793	447.803	607.683	508.12	564.88				npy	FM	6	1.3558	0.13927	0.05686	1.2096	1.5019	1.1	1.49
	SBM	3	799.26	100.016	57.7445	550.805	1047.71	689.32	884.86					SBM	6	1	0.20771	0.0848	0.782	1.218	0.73	1.34
	EP	3	562.833	63.085	36.4221	406.122	719.545	497.7	623.65					EP	6	1.6153	0.14686	0.05995	1.4612	1.7694	1.44	1.79
	Total	9	629.946	141.813	47.271	520.938	738.953	497.7	884.86					Total	18	1.3237	0.30348	0.07153	1.1728	1.4746	0.73	1.79
INS	FM	3	630.411	134.604	77.7136	296.037	964.786	481.06	742.35				lep	FM	6	0.6694	0.10577	0.04318	0.5584	0.7804	0.54	0.82
	SBM	3	2202.22	72.6719	41.9571	2021.69	2382.75	2118.44	2248.22					SBM	6	1	0.20902	0.08533	0.7806	1.2194	0.76	1.34
	EP	3	1405.26	214.887	124.065	871.455	1939.07	1220.23	1640.95					EP	6	0.4407	0.14452	0.059	0.289	0.5923	0.23	0.65
	Total	9	1412.63	693.296	231.099	879.717	1945.55	481.06	2248.22					Total	18	0.7034	0.27947	0.06587	0.5644	0.8423	0.23	1.34
LEP	FM	3	1.5667	0.03258	0.01881	1.4857	1.6476	1.54	1.6				pomc	FM	6	0.633	0.08256	0.03371	0.5464	0.7197	0.55	0.77
	SBM	3	1.988	0.056	0.03233	1.8489	2.1271	1.93	2.04					SBM	6	1	0.23084	0.09424	0.7577	1.2423	0.68	1.36
	EP	3	1.612	0.0406	0.02344	1.5112	1.7128	1.57	1.65					EP	6	0.3982	0.09241	0.03773	0.3013	0.4952	0.29	0.53
	Total	9	1.7222	0.20391	0.06797	1.5655	1.879	1.54	2.04					Total	18	0.6771	0.29175	0.06877	0.532	0.8222	0.29	1.36
CCK	FM	3	2045.93	70.661	40.7962	1870.39	2221.46	1998.03	2127.08				mc4r	FM	6	0.775	0.10219	0.04172	0.6677	0.8822	0.67	0.94
	SBM	3	4263.1	837.502	483.532	2182.63	6343.57	3484.3	5149					SBM	6	1	0.23598	0.09634	0.7524	1.2476	0.71	1.35
	EP	3	1171.67	173.408	100.117	740.896	1602.44	1064.67	1371.74					EP	6	0.6175	0.07652	0.03124	0.5372	0.6978	0.51	0.72
	Total	9	2493.56	1445.25	481.752	1382.64	3604.49	1064.67	5149					Total	18	0.7975	0.2174	0.05124	0.6894	0.9056	0.51	1.35
GLP1	FM	3	2.0333	0.21541	0.12437	1.4982	2.5684	1.9	2.28				cart	FM	6	0.6137	0.12134	0.04954	0.4864	0.7411	0.45	0.78
	SBM	3	4.5653	0.98248	0.56723	2.1247	7.0059	3.48	5.39					SBM	6	1	0.13877	0.05665	0.8544	1.1456	0.82	1.21
	EP	3	1.5467	0.08769	0.05063	1.3288	1.7645	1.48	1.65					EP	6	0.5154	0.17019	0.06948	0.3368	0.694	0.25	0.72
	Total	9	2.7151	1.4916	0.4972	1.5686	3.8617	1.48	5.39					Total	18	0.7097	0.25461	0.06001	0.5831	0.8363	0.25	1.21
Test of Homogeneity of Variances													Test of Homogeneity of Variances
		Levene Statistic	df1	df2	Sig.										Levene Statistic	df1	df2	Sig.
GHR	Based on Mean	4.941	2	6	0.054								agrp	Based on Mean	0.667	2	15	0.528
	Based on Median	0.954	2	6	0.437									Based on Median	0.435	2	15	0.655
	Based on Median and with adjusted df	0.954	2	2.796	0.483									Based on Median and with adjusted df	0.435	2	11.648	0.658
	Based on trimmed mean	4.426	2	6	0.066									Based on trimmed mean	0.561	2	15	0.582
PYY	Based on Mean	1.679	2	6	0.264								npy	Based on Mean	0.514	2	15	0.608
	Based on Median	0.704	2	6	0.531									Based on Median	0.48	2	15	0.628
	Based on Median and with adjusted df	0.704	2	4.035	0.547									Based on Median and with adjusted df	0.48	2	10.487	0.631
	Based on trimmed mean	1.599	2	6	0.278									Based on trimmed mean	0.513	2	15	0.609
INS	Based on Mean	1.787	2	6	0.246								lep	Based on Mean	1.064	2	15	0.37
	Based on Median	0.625	2	6	0.567									Based on Median	0.972	2	15	0.401
	Based on Median and with adjusted df	0.625	2	4.435	0.577									Based on Median and with adjusted df	0.972	2	10.903	0.409
	Based on trimmed mean	1.677	2	6	0.264									Based on trimmed mean	1.062	2	15	0.37
LEP	Based on Mean	0.233	2	6	0.799								pomc	Based on Mean	2.545	2	15	0.112
	Based on Median	0.274	2	6	0.769									Based on Median	2.424	2	15	0.122
	Based on Median and with adjusted df	0.274	2	5.801	0.769									Based on Median and with adjusted df	2.424	2	7.483	0.154
	Based on trimmed mean	0.238	2	6	0.795									Based on trimmed mean	2.543	2	15	0.112
CCK	Based on Mean	4.143	2	6	0.074								mc4r	Based on Mean	4.371	2	15	0.032
	Based on Median	2.45	2	6	0.167									Based on Median	3.712	2	15	0.049
	Based on Median and with adjusted df	2.45	2	2.487	0.258									Based on Median and with adjusted df	3.712	2	9.014	0.067
	Based on trimmed mean	4.03	2	6	0.078									Based on trimmed mean	4.347	2	15	0.032
GLP1	Based on Mean	6.065	2	6	0.036								cart	Based on Mean	0.345	2	15	0.714
	Based on Median	1.812	2	6	0.242									Based on Median	0.323	2	15	0.729
	Based on Median and with adjusted df	1.812	2	2.429	0.33									Based on Median and with adjusted df	0.323	2	14.084	0.73
	Based on trimmed mean	5.637	2	6	0.042									Based on trimmed mean	0.344	2	15	0.714

## Sheet: Intestinal Histomorphology and 
Descriptives												Descriptives
		N	Mean	Std. Deviation	Std. Error	95% Confidence Interval for Mean		Minimum	Maximum					N	Mean	Std. Deviation	Std. Error	95% Confidence Interval for Mean		Minimum	Maximum
						Lower Bound	Upper Bound											Lower Bound	Upper Bound
LPS	FM	6	1.1878	0.26453	0.108	0.9102	1.4654	0.84	1.58			VH	CON	6	563.674	30.5035	12.453	531.663	595.686	510.84	597.81
	SBM	6	0.4113	0.22572	0.09215	0.1745	0.6482	0.2	0.8				SBM	6	212.816	18.7636	7.66021	193.125	232.507	194.18	248.15
	EP	6	0.8319	0.36264	0.14805	0.4513	1.2124	0.58	1.53				EP	6	369.326	94.1298	38.4283	270.543	468.109	235.32	529.84
	Total	18	0.8103	0.4253	0.10024	0.5988	1.0218	0.2	1.58				Total	18	381.939	157.452	37.1119	303.639	460.238	194.18	597.81
AMS	FM	6	0.3032	0.05008	0.02044	0.2506	0.3558	0.23	0.37			GC	CON	6	26.1667	4.62241	1.88709	21.3157	31.0176	19	32
	SBM	6	0.1307	0.04353	0.01777	0.085	0.1763	0.09	0.21				SBM	6	6.3333	1.21106	0.49441	5.0624	7.6043	5	8
	EP	6	0.2073	0.04542	0.01854	0.1596	0.255	0.16	0.27				EP	6	14	2	0.8165	11.9011	16.0989	11	17
	Total	18	0.2137	0.08472	0.01997	0.1716	0.2558	0.09	0.37				Total	18	15.5	8.86002	2.08833	11.094	19.906	5	32
TRY	FM	6	29.2242	9.95181	4.06281	18.7804	39.668	16.58	45.68
	SBM	6	17.5139	3.03533	1.23917	14.3285	20.6993	13.36	22.26
	EP	6	27.2938	3.44996	1.40844	23.6733	30.9143	22.56	31.28
	Total	18	24.6773	7.94755	1.87326	20.7251	28.6295	13.36	45.68
Test of Homogeneity of Variances												Test of Homogeneity of Variances
		Levene Statistic	df1	df2	Sig.									Levene Statistic	df1	df2	Sig.
LPS	Based on Mean	0.295	2	15	0.749							VH	Based on Mean	1.458	2	15	0.264
	Based on Median	0.138	2	15	0.872								Based on Median	1.476	2	15	0.26
	Based on Median and with adjusted df	0.138	2	10.352	0.873								Based on Median and with adjusted df	1.476	2	6.176	0.299
	Based on trimmed mean	0.23	2	15	0.797								Based on trimmed mean	1.47	2	15	0.261
AMS	Based on Mean	0.141	2	15	0.87							GC	Based on Mean	3.769	2	15	0.047
	Based on Median	0.201	2	15	0.82								Based on Median	3.431	2	15	0.059
	Based on Median and with adjusted df	0.201	2	12.655	0.821								Based on Median and with adjusted df	3.431	2	7.81	0.085
	Based on trimmed mean	0.164	2	15	0.85								Based on trimmed mean	3.766	2	15	0.047
TRY	Based on Mean	3.365	2	15	0.062
	Based on Median	3.232	2	15	0.068
	Based on Median and with adjusted df	3.232	2	7.028	0.101
	Based on trimmed mean	3.364	2	15	0.062

## Sheet: Oxidative Stress and Antioxidan
Descriptives												Descriptives
		N	Mean	Std. Deviation	Std. Error	95% Confidence Interval for Mean		Minimum	Maximum					N	Mean	Std. Deviation	Std. Error	95% Confidence Interval for Mean		Minimum	Maximum
						Lower Bound	Upper Bound											Lower Bound	Upper Bound
CAT	FM	6	7.7728	3.02343	1.23431	4.6	10.9457	3.57	11.95			sod	FM	6	1.5377	0.20005	0.08167	1.3278	1.7477	1.18	1.77
	SBM	6	4.197	1.45495	0.59398	2.6702	5.7239	1.65	5.68				SBM	6	1	0.12593	0.05141	0.8678	1.1322	0.84	1.16
	EP	6	7.5421	0.58936	0.2406	6.9236	8.1606	6.97	8.31				EP	6	1.293	0.1042	0.04254	1.1837	1.4024	1.15	1.41
	Total	18	6.504	2.49806	0.5888	5.2617	7.7463	1.65	11.95				Total	18	1.2769	0.26607	0.06271	1.1446	1.4092	0.84	1.77
SOD	FM	6	4.3753	0.54499	0.22249	3.8033	4.9472	3.64	5.19			cat	FM	6	1.5058	0.20192	0.08243	1.2939	1.7177	1.24	1.81
	SBM	6	2.3042	0.46405	0.18945	1.8172	2.7912	1.68	2.91				SBM	6	1	0.20942	0.0855	0.7802	1.2198	0.77	1.34
	EP	6	3.3018	0.34011	0.13885	2.9449	3.6588	2.84	3.77				EP	6	1.3584	0.1641	0.06699	1.1862	1.5307	1.11	1.61
	Total	18	3.3271	0.97058	0.22877	2.8444	3.8098	1.68	5.19				Total	18	1.2881	0.28387	0.06691	1.1469	1.4293	0.77	1.81
GSH	FM	6	68.8197	5.71161	2.33175	62.8257	74.8136	60.15	76.14			nrf2	FM	6	1.4302	0.11917	0.04865	1.3052	1.5553	1.25	1.57
	SBM	6	35.1834	6.81765	2.78329	28.0287	42.338	23.67	43.13				SBM	6	1	0.12456	0.05085	0.8693	1.1307	0.86	1.2
	EP	6	46.9851	5.93557	2.42318	40.7561	53.2141	39.14	55.12				EP	6	1.3008	0.07234	0.02953	1.2249	1.3767	1.2	1.4
	Total	18	50.3294	15.4664	3.64545	42.6381	58.0206	23.67	76.14				Total	18	1.2437	0.21135	0.04982	1.1386	1.3488	0.86	1.57
TAOC	FM	6	0.2253	0.04461	0.01821	0.1784	0.2721	0.17	0.29			gpx1	FM	6	1.2273	0.13518	0.05519	1.0854	1.3692	1.02	1.36
	SBM	6	0.1319	0.0503	0.02053	0.0791	0.1847	0.07	0.21				SBM	6	1	0.16475	0.06726	0.8271	1.1729	0.81	1.27
	EP	6	0.1853	0.02337	0.00954	0.1608	0.2099	0.16	0.22				EP	6	1.1791	0.10073	0.04112	1.0734	1.2848	1.05	1.31
	Total	18	0.1808	0.05513	0.01299	0.1534	0.2082	0.07	0.29				Total	18	1.1355	0.16268	0.03834	1.0546	1.2164	0.81	1.36
MDA	FM	6	1.0544	0.22001	0.08982	0.8235	1.2853	0.82	1.38			gpx8	FM	6	1.1368	0.04255	0.01737	1.0921	1.1814	1.09	1.21
	SBM	6	3.3808	0.45248	0.18472	2.9059	3.8556	2.71	4.03				SBM	6	1	0.12768	0.05212	0.866	1.134	0.84	1.17
	EP	6	1.7746	0.29638	0.121	1.4636	2.0856	1.41	2.22				EP	6	1.1393	0.06512	0.02658	1.071	1.2076	1.07	1.22
	Total	18	2.0699	1.04953	0.24738	1.548	2.5919	0.82	4.03				Total	18	1.092	0.10516	0.02479	1.0397	1.1443	0.84	1.22
H2O2	FM	6	21.7194	2.83646	1.15798	18.7427	24.6961	17.68	25.14
	SBM	6	40.0411	3.54901	1.44888	36.3166	43.7656	35.15	44.13
	EP	6	26.9849	4.98352	2.03452	21.755	32.2148	19.24	33.25
	Total	18	29.5818	8.72835	2.05729	25.2413	33.9223	17.68	44.13
Test of Homogeneity of Variances												Test of Homogeneity of Variances
		Levene Statistic	df1	df2	Sig.									Levene Statistic	df1	df2	Sig.
CAT	Based on Mean	4.393	2	15	0.032							sod	Based on Mean	0.544	2	15	0.591
	Based on Median	4.136	2	15	0.037								Based on Median	0.348	2	15	0.712
	Based on Median and with adjusted df	4.136	2	8.351	0.056								Based on Median and with adjusted df	0.348	2	7.41	0.717
	Based on trimmed mean	4.387	2	15	0.032								Based on trimmed mean	0.47	2	15	0.634
SOD	Based on Mean	0.682	2	15	0.521							cat	Based on Mean	0.255	2	15	0.778
	Based on Median	0.666	2	15	0.528								Based on Median	0.142	2	15	0.869
	Based on Median and with adjusted df	0.666	2	12.067	0.531								Based on Median and with adjusted df	0.142	2	14.147	0.869
	Based on trimmed mean	0.682	2	15	0.521								Based on trimmed mean	0.231	2	15	0.796
GSH	Based on Mean	0.027	2	15	0.973							nrf2	Based on Mean	1.057	2	15	0.372
	Based on Median	0.027	2	15	0.973								Based on Median	0.994	2	15	0.393
	Based on Median and with adjusted df	0.027	2	12.237	0.973								Based on Median and with adjusted df	0.994	2	12.584	0.397
	Based on trimmed mean	0.027	2	15	0.973								Based on trimmed mean	1.054	2	15	0.373
TAOC	Based on Mean	0.775	2	15	0.478							gpx1	Based on Mean	0.786	2	15	0.474
	Based on Median	0.719	2	15	0.503								Based on Median	0.564	2	15	0.581
	Based on Median and with adjusted df	0.719	2	10.661	0.509								Based on Median and with adjusted df	0.564	2	13.215	0.582
	Based on trimmed mean	0.76	2	15	0.485								Based on trimmed mean	0.755	2	15	0.487
MDA	Based on Mean	1.521	2	15	0.25							gpx8	Based on Mean	6.496	2	15	0.009
	Based on Median	1.443	2	15	0.267								Based on Median	6.159	2	15	0.011
	Based on Median and with adjusted df	1.443	2	12.429	0.273								Based on Median and with adjusted df	6.159	2	12.06	0.014
	Based on trimmed mean	1.534	2	15	0.248								Based on trimmed mean	6.499	2	15	0.009
H2O2	Based on Mean	0.785	2	15	0.474
	Based on Median	0.767	2	15	0.482
	Based on Median and with adjusted df	0.767	2	11.851	0.486
	Based on trimmed mean	0.784	2	15	0.474

## Sheet: Intestinal Barrier Function and
Descriptives													Descriptives
		N	Mean	Std. Deviation	Std. Error	95% Confidence Interval for Mean		Minimum	Maximum						N	Mean	Std. Deviation	Std. Error	95% Confidence Interval for Mean		Minimum	Maximum
						Lower Bound	Upper Bound												Lower Bound	Upper Bound
cla12	FM	6	1.8106	0.27387	0.1118	1.5232	2.098	1.36	2.08				tnfa	FM	6	0.3904	0.2347	0.09582	0.1441	0.6367	0.15	0.82
	SBM	6	1	0.14866	0.06069	0.844	1.156	0.77	1.2					SBM	6	1	0.18428	0.07523	0.8066	1.1934	0.82	1.3
	EP	6	1.532	0.21536	0.08792	1.306	1.758	1.17	1.8					EP	6	0.5627	0.14343	0.05855	0.4122	0.7133	0.33	0.72
	Total	18	1.4475	0.40239	0.09485	1.2474	1.6476	0.77	2.08					Total	18	0.6511	0.31928	0.07526	0.4923	0.8098	0.15	1.3
occ	FM	6	1.6953	0.13698	0.05592	1.5516	1.8391	1.49	1.87				il1b	FM	6	0.4619	0.21049	0.08593	0.241	0.6828	0.23	0.81
	SBM	6	1	0.14442	0.05896	0.8484	1.1516	0.8	1.21					SBM	6	1	0.21634	0.08832	0.773	1.227	0.75	1.33
	EP	6	1.3005	0.10999	0.04491	1.1851	1.416	1.15	1.45					EP	6	0.5662	0.20676	0.08441	0.3492	0.7832	0.27	0.81
	Total	18	1.332	0.31789	0.07493	1.1739	1.49	0.8	1.87					Total	18	0.676	0.31122	0.07336	0.5213	0.8308	0.23	1.33
zo1	FM	6	1.5823	0.14061	0.0574	1.4348	1.7299	1.39	1.73				nfkb	FM	6	0.3631	0.18916	0.07722	0.1646	0.5616	0.18	0.72
	SBM	6	1	0.19659	0.08026	0.7937	1.2063	0.74	1.3					SBM	6	1	0.1996	0.08149	0.7905	1.2095	0.77	1.3
	EP	6	1.3508	0.15706	0.06412	1.1859	1.5156	1.12	1.55					EP	6	0.532	0.1689	0.06895	0.3548	0.7093	0.31	0.8
	Total	18	1.311	0.29175	0.06877	1.166	1.4561	0.74	1.73					Total	18	0.6317	0.32784	0.07727	0.4687	0.7947	0.18	1.3
zo2	FM	6	1.5557	0.199	0.08124	1.3468	1.7645	1.32	1.88				tlr3	FM	6	0.4854	0.18028	0.0736	0.2962	0.6746	0.3	0.79
	SBM	6	1	0.23923	0.09767	0.7489	1.2511	0.66	1.29					SBM	6	1	0.26346	0.10756	0.7235	1.2765	0.64	1.43
	EP	6	1.2136	0.21331	0.08708	0.9897	1.4374	0.89	1.51					EP	6	0.8128	0.12659	0.05168	0.68	0.9457	0.64	0.97
	Total	18	1.2564	0.31196	0.07353	1.1013	1.4115	0.66	1.88					Total	18	0.7661	0.28737	0.06773	0.6232	0.909	0.3	1.43
													tlr8	FM	6	0.3805	0.18713	0.0764	0.1841	0.5769	0.19	0.67
														SBM	6	1	0.18647	0.07613	0.8043	1.1957	0.78	1.29
														EP	6	0.56	0.11788	0.04813	0.4362	0.6837	0.44	0.75
														Total	18	0.6468	0.31037	0.07316	0.4925	0.8012	0.19	1.29
													il8	FM	6	0.4378	0.14023	0.05725	0.2906	0.585	0.24	0.63
														SBM	6	1	0.22824	0.09318	0.7605	1.2395	0.78	1.36
														EP	6	0.6091	0.10387	0.0424	0.5001	0.7181	0.45	0.74
Test of Homogeneity of Variances														Total	18	0.6823	0.2879	0.06786	0.5391	0.8255	0.24	1.36
		Levene Statistic	df1	df2	Sig.								tgfb1	FM	6	1.3941	0.17905	0.0731	1.2062	1.582	1.08	1.59
cla12	Based on Mean	0.89	2	15	0.431									SBM	6	1	0.23634	0.09648	0.752	1.248	0.69	1.33
	Based on Median	0.574	2	15	0.575									EP	6	1.2733	0.16468	0.06723	1.1005	1.4461	1.1	1.52
	Based on Median and with adjusted df	0.574	2	12.127	0.578									Total	18	1.2225	0.25023	0.05898	1.098	1.3469	0.69	1.59
	Based on trimmed mean	0.794	2	15	0.47								tgf2	FM	6	1.6059	0.16486	0.06731	1.4329	1.7789	1.38	1.84
occ	Based on Mean	0.209	2	15	0.813									SBM	6	1	0.20892	0.08529	0.7808	1.2192	0.78	1.32
	Based on Median	0.206	2	15	0.816									EP	6	1.3556	0.31549	0.1288	1.0245	1.6867	0.86	1.81
	Based on Median and with adjusted df	0.206	2	14.04	0.816									Total	18	1.3205	0.33992	0.08012	1.1515	1.4896	0.78	1.84
	Based on trimmed mean	0.209	2	15	0.813								tgf3	FM	6	1.6415	0.25397	0.10368	1.375	1.9081	1.29	2
zo1	Based on Mean	0.263	2	15	0.772									SBM	6	1	0.21102	0.08615	0.7785	1.2215	0.79	1.35
	Based on Median	0.242	2	15	0.788									EP	6	1.4058	0.17227	0.07033	1.225	1.5866	1.14	1.62
	Based on Median and with adjusted df	0.242	2	12.752	0.789									Total	18	1.3491	0.3393	0.07997	1.1804	1.5178	0.79	2
	Based on trimmed mean	0.263	2	15	0.772
zo2	Based on Mean	0.262	2	15	0.773
	Based on Median	0.259	2	15	0.775
	Based on Median and with adjusted df	0.259	2	14.82	0.775
	Based on trimmed mean	0.262	2	15	0.773
													Descriptives
															N	Mean	Std. Deviation	Std. Error	95% Confidence Interval for Mean		Minimum	Maximum
																			Lower Bound	Upper Bound
													tnfa	FM	6	0.3904	0.2347	0.09582	0.1441	0.6367	0.15	0.82
														SBM	6	1	0.18428	0.07523	0.8066	1.1934	0.82	1.3
														EP	6	0.5627	0.14343	0.05855	0.4122	0.7133	0.33	0.72
														Total	18	0.6511	0.31928	0.07526	0.4923	0.8098	0.15	1.3
													il1b	FM	6	0.4619	0.21049	0.08593	0.241	0.6828	0.23	0.81
														SBM	6	1	0.21634	0.08832	0.773	1.227	0.75	1.33
														EP	6	0.5662	0.20676	0.08441	0.3492	0.7832	0.27	0.81
														Total	18	0.676	0.31122	0.07336	0.5213	0.8308	0.23	1.33
													nfkb	FM	6	0.3631	0.18916	0.07722	0.1646	0.5616	0.18	0.72
														SBM	6	1	0.1996	0.08149	0.7905	1.2095	0.77	1.3
														EP	6	0.532	0.1689	0.06895	0.3548	0.7093	0.31	0.8
														Total	18	0.6317	0.32784	0.07727	0.4687	0.7947	0.18	1.3
													tlr3	FM	6	0.4854	0.18028	0.0736	0.2962	0.6746	0.3	0.79
														SBM	6	1	0.26346	0.10756	0.7235	1.2765	0.64	1.43
														EP	6	0.8128	0.12659	0.05168	0.68	0.9457	0.64	0.97
														Total	18	0.7661	0.28737	0.06773	0.6232	0.909	0.3	1.43
													tlr8	FM	6	0.3805	0.18713	0.0764	0.1841	0.5769	0.19	0.67
														SBM	6	1	0.18647	0.07613	0.8043	1.1957	0.78	1.29
														EP	6	0.56	0.11788	0.04813	0.4362	0.6837	0.44	0.75
														Total	18	0.6468	0.31037	0.07316	0.4925	0.8012	0.19	1.29
													il8	FM	6	0.4378	0.14023	0.05725	0.2906	0.585	0.24	0.63
														SBM	6	1	0.22824	0.09318	0.7605	1.2395	0.78	1.36
														EP	6	0.6091	0.10387	0.0424	0.5001	0.7181	0.45	0.74
														Total	18	0.6823	0.2879	0.06786	0.5391	0.8255	0.24	1.36
													tgfb1	FM	6	1.3941	0.17905	0.0731	1.2062	1.582	1.08	1.59
														SBM	6	1	0.23634	0.09648	0.752	1.248	0.69	1.33
														EP	6	1.2733	0.16468	0.06723	1.1005	1.4461	1.1	1.52
														Total	18	1.2225	0.25023	0.05898	1.098	1.3469	0.69	1.59
													tgf2	FM	6	1.6059	0.16486	0.06731	1.4329	1.7789	1.38	1.84
														SBM	6	1	0.20892	0.08529	0.7808	1.2192	0.78	1.32
														EP	6	1.3556	0.31549	0.1288	1.0245	1.6867	0.86	1.81
														Total	18	1.3205	0.33992	0.08012	1.1515	1.4896	0.78	1.84
													tgf3	FM	6	1.6415	0.25397	0.10368	1.375	1.9081	1.29	2
														SBM	6	1	0.21102	0.08615	0.7785	1.2215	0.79	1.35
														EP	6	1.4058	0.17227	0.07033	1.225	1.5866	1.14	1.62
														Total	18	1.3491	0.3393	0.07997	1.1804	1.5178	0.79	2
